# Supplementary material for: Comparative analysis of nucleus-encoded plastid-targeting proteins in Rafflesia cantleyi against photosynthetic and non-photosynthetic representatives reveals orthologous systems with potentially divergent functions
Source: Sci Rep. 2018 Nov 22;8:17258. doi: 10.1038/s41598-018-35173-1 (PMC6250676; doi:10.1038/s41598-018-35173-1)
Supplement: Supplementary file 2 — Supplementary Dataset S1 [file 41598_2018_35173_MOESM2_ESM.xlsx]

## Sheet: Supplementary Data S1a
Comparative analysis of nucleus-encoded plastid-targeting proteins in Rafflesia cantleyi against photosynthetic and non-photosynthetic representatives reveals orthologous systems with potentially divergent functions
Siuk-Mun Ng, Xin-Wei Lee, Mohd-Noor Mat-Isa, Mohd Afiq Aizat-Juhari, Jumaat Haji Adam, Rahmah Mohamed, Kiew-Lian Wan, Mohd Firdaus-Raih
Supplementary Dataset S1a. List of putative nucleus-encoded plastid-targeting proteins in Rafflesia cantleyi. Putative nucleus-encoded plastid-targeting proteins with a predicted transit peptide are presented. Each protein is assigned an identity tag following sequence assembly, accession number and annotated to a functional class.
Transcript ID	Description	Accession number	MapMan functional class
>Rcan000863	alanyl-tRNA synthetase, putative	XP_002531134	Protein
>Rcan001186	phenylalanyl-tRNA synthetase beta chain, putative	XP_002509487	Protein
>Rcan015105	putative glycerol-3-phosphate acyltransferase	ACT32030	Lipids
>Rcan006818	iron-sulfur cluster assembly protein, putative	XP_002528740	Cofactors
>Rcan001836	ferredoxin--NADP reductase, putative	XP_002523191	Photosynthesis
>Rcan010499	LL-diaminopimelate aminotransferase	XP_003608321	Other
>Rcan000216	dihydrolipoamide acetyltransferase component of pyruvate dehydrogenase	XP_002521371	Lipids
>Rcan004949	dihydrolipoamide dehydrogenase, putative	XP_002519286	Lipids
>Rcan001282	UDP-D-glucuronic acid 4-epimerase	ACJ11754	Redox
>Rcan001096	peptidyl-prolyl cis-trans isomerase	AEK80448	Protein
>Rcan014279	peptidyl-prolyl cis-trans isomerase CYP19-4	XP_002277717	Protein
>Rcan007719	Dehydration-responsive element-binding protein 2C, putative	XP_002520794	No prediction
>Rcan002205	pollen specific protein sf21, putative	XP_002516460	Uninformative
>Rcan006461	universal stress protein A-like protein	XP_002277349	Uninformative
>Rcan001852	Root phototropism protein, putative	XP_002526612	Pigments
>Rcan006913	OTU-like cysteine protease	ADV56689	Protein
>Rcan002481	protein phosphatase 2c, putative	XP_002521272	Signal
>Rcan001957	DEAD-box ATP-dependent RNA helicase 18-like	XP_002273715	Nucleic
>Rcan009827	ubiquinone/menaquinone biosynthesis methyltransferase, putative	XP_002527712	Cofactors
>Rcan007387	zinc finger family protein	XP_002887420	Nucleic
>Rcan009548	protein disulfide isomerase, putative	XP_002530284	Redox
>Rcan003922	integral membrane protein	AAB53155	Uninformative
>Rcan003819	ATP-dependent zinc metalloprotease FTSH 9, chloroplastic-like	XP_002279721	Protein
>Rcan012323	Potassium transporter	XP_003593196	Transport
>Rcan001536	dynamin-related protein 5A-like	XP_003538120	Cell cycle
>Rcan001648	phosphoenolpyruvate/phosphate translocator 1, chloroplastic-like	XP_003527013	Transport
>Rcan010818	chloride channel clc, putative	XP_002517213	Transport
>Rcan002224	malate dehydrogenase, putative	XP_002524262	Other
>Rcan005089	haloacid dehalogenase-like hydrolase domain-containing protein	NP_851223	Other
>Rcan003694	phosphoglycerate mutase, putative	XP_002512328	Other
>Rcan000064	Chain A, Glutathione Transferase	2VO4	Redox
>Rcan005934	4-hydroxybenzoate polyprenyltransferase, mitochondrial	XP_002279483	Pigments
>Rcan011111	alpha/beta-hydrolase domain-containing protein	NP_174694	Other
>Rcan015577	golgi snare 11 protein, putative	XP_002527313	Transport
>Rcan001972	rhomboid family protein	XP_002876508	Protein
>Rcan000434	NAD dependent epimerase/dehydratase, putative	XP_002516163	Redox
>Rcan004585	Regulator of nonsense transcripts, putative	XP_002523924	Nucleic
>Rcan016073	1,2-diacylglycerol 3-beta-galactosyltransferase, putative	XP_002515397	Lipids
>Rcan006211	disease resistance protein	ACP30609	Transport
>Rcan009530	ribose-phosphate pyrophosphokinase 1	XP_002265309	Other
>Rcan004929	stearoyl-acyl-carrier-protein 9 desaturase, chloroplastic	XP_002274708	Lipids
>Rcan003152	thioredoxin domain-containing protein, putative	XP_002522864	Redox
>Rcan015316	acyl-CoA thioesterase, putative	XP_002520431	Lipids
>Rcan008833	ABC transporter F family member 3-like	XP_003555682	Transport
>Rcan002790	nucleoside phosphatase family protein	XP_002867950	Transport
>Rcan000580	mitochondrial carrier protein, putative	XP_002527012	Transport
>Rcan007827	5'->3' exoribonuclease, putative	XP_002510514	Nucleic
>Rcan013572	type 1 diacylglycerol acyltransferase	ABC94471	Lipids
>Rcan002079	ethylene insensitive protein, putative	XP_002519522	Nucleic
>Rcan001275	AP2/ERF domain-containing transcription factor	XP_002301396	Nucleic
>Rcan002585	Tetratricopeptide repeat protein, putative	XP_002533142	Uninformative
>Rcan000558	SET domain protein	XP_002329603	Protein
>Rcan004520	DNA primase small subunit-like	XP_002270595	Nucleic
>Rcan012459	solute carrier family 35 member F1-like	XP_003552745	Transport
>Rcan011810	sugar transporter, putative	XP_002520406	Transport
>Rcan004489	cysteine-type peptidase, putative	XP_002530938	Protein
>Rcan007243	glycosyl transferase	XP_002323456	Carbohydrate
>Rcan001810	vacuolar sorting protein, putative	XP_002531161	Transport
>Rcan007680	DnaJ-like protein	ABI83623	Protein
>Rcan014842	NADPH-dependent thioredoxin reductase 1	XP_002869086	Redox
>Rcan013705	60S ribosomal protein L10, mitochondrial, putative	XP_002522195	Protein
>Rcan011071	5'-methylthioadenosine nucleosidase	ACI22358	Other
>Rcan004803	E3 ubiquitin-protein ligase At4g11680-like	XP_003522643	Protein
>Rcan015344	Mitochondrial substrate carrier family protein E	XP_003598972	Transport
>Rcan000623	Cytochrome c-type biogenesis protein cycL precursor, putative	XP_002516012	Cofactors
>Rcan003611	GTP-binding protein lepA, putative	XP_002517483	Protein
>Rcan010059	short-chain dehydrogenase, putative	XP_002511230	Lipids
>Rcan005534	adoMet-dependent rRNA methyltransferase spb1	XP_002280414	Nucleic
>Rcan011947	tRNA (guanine(37)-N1)-methyltransferase 2	F6HH45	Nucleic
>Rcan008870	histone-lysine n-methyltransferase, suvh, putative	XP_002525581	Protein
>Rcan006694	methylthioribose kinase-like	XP_003536604	Cofactors
>Rcan003207	glycine-rich RNA-binding protein, putative	XP_002525321	Nucleic
>Rcan000612	lysophosphatidic acid acyltransferase, putative	XP_002513487	Lipids
>Rcan007133	beta-amylase 7-like	XP_003552392	Carbohydrate
>Rcan000018	histone H3	NP_001078516	Protein
>Rcan003545	histone acetyltransferase	XP_002322225	Protein
>Rcan011363	Histone deacetylase complex subunit SAP18, putative	XP_002509676	Protein
>Rcan005188	mitochondrial ribosomal protein L24, putative	XP_002532971	Protein
>Rcan001598	cytochrome oxidase subunit 1-2	AAV68252	Other
>Rcan003086	mitogen-activated protein kinase	ABE02729	Signal
>Rcan000066	serine/threonine protein kinase, putative	XP_002518900	Signal
>Rcan010214	reticulon family protein-like	XP_002285375	Uninformative
>Rcan002494	Riboflavin synthase alpha chain, putative	XP_002517920	Cofactors
>Rcan015077	GATA transcription factor, putative	XP_002531215	Nucleic
>Rcan000062	Sec-independent protein translocase, partial (mitochondrion)	YP_004237253	Transport
>Rcan004085	heavy metal ATPase	XP_002326448	Transport
>Rcan000681	bifunctional monodehydroascorbate reductase and carbonic anhydrase nectarin-3-like	XP_002282495	Redox
>Rcan007124	DNA mismatch repair protein mutS, putative	XP_002530660	Nucleic
>Rcan016004	Putative serine esterase family protein	NP_001185264	Uninformative
>Rcan000576	cytochrome c	XP_002265266	Photosynthesis
>Rcan000276	3-ketoacyl-CoA synthase 4-like	XP_003631663	Lipids
>Rcan009745	amidase, putative	XP_002530483	Other
>Rcan002966	bZIP transcription factor	AAF06696	Nucleic
>Rcan000739	heat shock protein 90-like	XP_003519663	Protein
>Rcan000641	cleavage and polyadenylation specificity factor, putative	XP_002509740	Nucleic
>Rcan009037	light-mediated development protein DET1-like	XP_002270528	Photosynthesis
>Rcan007076	Triose phosphate/phosphate translocator, non-green plastid, chloroplast precursor	XP_002525884	Transport
>Rcan001700	acyl-CoA thioesterase, putative	XP_002511851	Lipids
>Rcan015669	2-oxoglutarate/malate translocator, chloroplast precursor, putative	XP_002525819	Transport
>Rcan012240	chloroplast-targeted copper chaperone, putative	XP_002531066	Pigments
>Rcan001092	protein arginine n-methyltransferase, putative	XP_002513022	Protein
>Rcan015731	cyclophilin-10, putative	XP_002511738	Protein
>Rcan003172	KDEL motif-containing protein 1 precursor, putative	XP_002510788	Transport
>Rcan009008	transforming growth factor-beta receptor-associated protein 1 homolog	XP_002270724	Cell cycle
>Rcan000037	heat shock protein, putative	XP_002513649	Protein
>Rcan006266	rubisco subunit binding-protein beta subunit, rubb, putative	XP_002523404	Photosynthesis
>Rcan000163	UDP-sugar pyrophospharylasepyrophosphorylase	Q0GZS3	Lipids
>Rcan005214	aminopeptidase	NP_196898	Protein
>Rcan001468	glutaredoxin-1, grx1, putative	XP_002527695	Redox
>Rcan000187	RNA binding protein, putative	XP_002532732	Protein
>Rcan006657	arf gtpase-activating protein, putative	XP_002527677	Transport
>Rcan002788	probable sugar phosphate/phosphate translocator At3g11320-like	XP_003544134	Transport
>Rcan008605	glycosyl hydrolase	ADZ16129	Other
>Rcan010536	soluble epoxide hydrolase	NP_180242	Other
>Rcan000389	Pantothenate kinase, putative	XP_002511391	Cofactors
>Rcan005373	Vesicle-associated membrane protein, putative	XP_002521112	Transport
>Rcan013413	cell division control protein 48-B	NP_178463	Protein
>Rcan015909	cell cycle checkpoint protein rad17, putative	XP_002529638	Cell cycle
>Rcan006323	heat shock protein 70 (HSP70)-interacting protein, putative	XP_002515471	Nucleic
>Rcan000292	f-box family protein	XP_002309282	Protein
>Rcan011836	phagocyte signaling-impaired protein-like	XP_003538321	Signal
>Rcan006878	Hemolysin A, putative	XP_002527285	Nucleic
>Rcan012192	FGGY carbohydrate kinase domain-containing protein	XP_002275685	Carbohydrate
>Rcan006821	ATP synthase f1, gamma subunit, putative	XP_002531492	Photosynthesis
>Rcan012774	triacylglycerol lipase, putative	XP_002532378	Lipids
>Rcan015734	secretory carrier membrane protein, putative	XP_002519001	Transport
>Rcan007822	Cytochrome b-c1 complex subunit 9	P46270	Protein
>Rcan012699	DNA ligase 1	XP_002272683	Nucleic
>Rcan008061	NADH-ubiquinone oxidoreductase chain	XP_003588263	Other
>Rcan001967	aspartate aminotransferase, putative	XP_002528972	Other
>Rcan008656	elongation factor ts, putative	XP_002524565	Protein
>Rcan004884	chromatin remodeling complex subunit	XP_002301364	Nucleic
>Rcan010473	probable serine incorporator	XP_002270610	Lipids
>Rcan000012	8-hydroxyquercetin 8-O-methyltransferase isoform 1	XP_002274019	Protein
>Rcan012965	carboxypeptidase D	XP_002265112	Protein
>Rcan008123	ribosome biogenesis protein brix, putative	XP_002529740	Protein
>Rcan000954	long-chain acyl-CoA synthetase 4	ACB30545	Lipids
>Rcan000214	DNA binding protein, putative	XP_002518363	Nucleic
>Rcan004266	pre-mRNA-splicing factor SLU7-A-like	XP_002285201	Uninformative
>Rcan001643	syntaxin, putative	XP_002521564	Transport
>Rcan003181	DNA-directed RNA polymerase III subunit, putative	XP_002525541	Nucleic
>Rcan016064	mannan synthase	ACE60601	Other
>Rcan010604	COPII coat assembly protein sec16	XP_003611309	Transport
>Rcan012999	Werner Syndrome-like exonuclease-like	XP_002277523	Nucleic
>Rcan011073	ribonuclease p/mrp subunit, putative	XP_002510261	Nucleic
>Rcan013911	N(2),N(2)-dimethylguanosine tRNA methyltransferase, putative	XP_002525911	Nucleic
>Rcan001949	Golgin-84, putative	XP_002514234	Other
>Rcan003938	peroxisomal membrane protein 2, pxmp2, putative	XP_002528819	Transport
>Rcan002057	calmodulin binding protein, putative	XP_002529980	Other
>Rcan001423	BTB/POZ domain-containing protein POB1-like	XP_003548592	Protein

## Sheet: Supplementary Data S1b
Comparative analysis of nucleus-encoded plastid-targeting proteins in Rafflesia cantleyi against photosynthetic and non-photosynthetic representatives reveals orthologous systems with potentially divergent functions
Siuk-Mun Ng, Xin-Wei Lee, Mohd-Noor Mat-Isa, Mohd Afiq Aizat-Juhari, Jumaat Haji Adam, Rahmah Mohamed, Kiew-Lian Wan, Mohd Firdaus-Raih
Supplementary Dataset S1b. List of putative nucleus-encoded plastid-targeting proteins in Phelipanche aegyptiaca. Putative nucleus-encoded plastid-targeting proteins with a predicted transit peptide are presented. Each protein is assigned an identity tag following sequence assembly, accession number and annotated to a functional class.
Transcript ID	Description	Accession number	MapMan functional class
>Paeg059189	Ribulose-1,5 bisphosphate carboxylase/oxygenase large subunit N-methyltransferase	XP_002525071	Photosynthesis
>Paeg002854	alanyl-tRNA synthetase-like	XP_003537781	Protein
>Paeg042085	Aspartyl-tRNA synthetase	XP_003588866	Protein
>Paeg041965	glutamyl-tRNA synthetase, chloroplastic/mitochondrial	XP_002283154	Protein
>Paeg008290	Glycyl-tRNA synthetase 2, chloroplast/mitochondrial precursor, putative	XP_002511579	Protein
>Paeg041995	lysyl-tRNA synthetase-like	XP_002279658	Protein
>Paeg010457	prolyl-tRNA synthetase associated domain-containing protein 1-like isoform 2	XP_004242020	Protein
>Paeg059011	ascorbate peroxidase	CAH59427	Redox
>Paeg006474	glycerol-3-phosphate acyltransferase	AGS77295	Lipids
>Paeg046625	heme oxygenase 1	AEI69673	Pigments
>Paeg059061	probable cytosolic iron-sulfur protein assembly protein-like	XP_004247471	Cofactors
>Paeg061803	protein THYLAKOID FORMATION1, chloroplastic-like	XP_004293467	Cell Cycle
>Paeg058826	probable LL-diaminopimelate aminotransferase, chloroplastic-like	XP_004241409	Other
>Paeg031066	Magnesium-chelatase subunit ChlD, chloroplastic	O24133	Pigments
>Paeg009683	FKBP-type peptidyl-prolyl cis-trans isomerase 5 isoform 2	EOY21284	Protein
>Paeg023355	Early-responsive to dehydration stress protein isoform 2	EOY25278	No prediction
>Paeg012681	pollen-specific protein SF21-like	XP_004245110	Uninformative
>Paeg036175	Salt-tolerance protein, putative	XP_002534139	Uninformative
>Paeg031733	Translocon at the inner envelope membrane of chloroplasts 110 isoform 1	EOY34660	Transport
>Paeg034075	aberrant root formation protein 4-like	XP_002282976	Pigments
>Paeg002989	E3 ubiquitin-protein ligase HOS1-like	NP_001268014	Protein
>Paeg002923	esterase/lipase/thioesterase	ACE97428	Lipids
>Paeg034933	phosphoglycolate phosphatase-like	XP_004236647	Other
>Paeg059210	phytoene desaturase	AGN03855	Pigments
>Paeg062476	FAD-dependent oxidoreductase family protein	EOX91551	Redox
>Paeg059456	Pyridoxamine 5'-phosphate oxidase family protein isoform 3	EOY26348	Redox
>Paeg007919	probable protein phosphatase 2C 43	XP_002279599	Signal
>Paeg012577	DEAD/DEAH box RNA helicase family protein, putative isoform 2	EOY17250	Nucleic
>Paeg057011	histidinol-phosphate phosphatase	WP_009804146	Carbohydrate
>Paeg006237	Lysine-ketoglutarate reductase/saccharopine dehydrogenase bifunctional enzyme	EOY30118	Redox
>Paeg042647	Serine/threonine kinases,protein kinases,ATP binding,sugar binding,kinases	EOY28483	Signal
>Paeg009235	ribosomal protein L11 methyltransferase-like	XP_004244243	Protein
>Paeg009039	Zinc finger family protein / transcription factor jumonji family protein, putative	EOY18687	Nucleic
>Paeg045083	protein disulfide isomerase	AEK80406	Redox
>Paeg043193	Integral membrane Yip1 family protein	EOY26361	Uninformative
>Paeg064092	Plastid-lipid associated protein PAP / fibrillin family protein isoform 2	EOY29180	Other
>Paeg013588	putative CAAX amino terminal protease	ABO92979	Protein
>Paeg064780	ABC1-like kinase related to chlorophyll degradation and oxidative stress 1	NP_001031763	Signal
>Paeg058659	ATP-dependent zinc metalloprotease FTSH 11, chloroplastic/mitochondrial-like	XP_004234177	Protein
>Paeg028205	cytochrome b-c1 complex subunit Rieske, mitochondrial	XP_002276466	Photosynthesis
>Paeg022570	protochlorophyllide reductase, chloroplastic-like	XP_002284769	Pigments
>Paeg006503	S-adenosyl-L-methionine Mg-protoporphyrin IX methyltranserase	AAF70243	Pigments
>Paeg013056	chlorophyll synthase	ACQ44244	Pigments
>Paeg042101	chloroplast tocopherol cyclase	ABW98674	Pigments
>Paeg009461	potassium transporter 6-like	XP_004238679	Transport
>Paeg006549	dynamin-related protein 3A-like	XP_004250727	Cell cycle
>Paeg033043	uroporphyrinogen-III synthase, chloroplastic-like	XP_004152728	Pigments
>Paeg008570	phosphate/phosphoenolpyruvate translocator precursor	AAB40648	Transport
>Paeg035289	monogalactosyldiacylglycerol synthase 2 type B	BAN66664	Lipids
>Paeg006964	putative chloride channel-like protein CLC-g-like	XP_004242745	Transport
>Paeg009269	Lactate/malate dehydrogenase family protein	EOY24379	Other
>Paeg011441	haloacid dehalogenase-like hydrolase domain-containing-like isoform 2	XP_002273965	Other
>Paeg015438	2,3-bisphosphoglycerate-independent phosphoglycerate mutase	EMS67843	Other
>Paeg022957	probable glutathione S-transferase	XP_002264117	Redox
>Paeg039803	alpha/beta hydrolase domain-containing protein 11-like	XP_004241876	Other
>Paeg019734	SNARE associated Golgi protein family isoform 1	EOY05527	Transport
>Paeg059437	15-cis-zeta-carotene isomerase, chloroplastic-like isoform 1	XP_004252966	Pigments
>Paeg056545	solute carrier family 25 member 44-like	XP_004253090	Transport
>Paeg058169	RHOMBOID-like protein 15	EOY09641	Protein
>Paeg057824	dihydrolipoyllysine-residue acetyltransferase component 1 of pyruvate dehydrogenase complex	XP_002262782	Other
>Paeg035228	LYR motif-containing protein 4 isoform 2	XP_002284481	Other
>Paeg029299	nonsense-mediated mRNA decay protein, putative	XP_002533531	Nucleic
>Paeg051084	probable carotenoid cleavage dioxygenase 4, chloroplastic-like	XP_004246004	Pigments
>Paeg063685	galactolipid galactosyltransferase, putative	XP_002533901	Lipids
>Paeg007740	chlorophyll a-b binding protein CP26, chloroplastic-like	XP_003548249	Photosynthesis
>Paeg057843	ribose-phosphate pyrophosphokinase 4-like	XP_002279775	Other
>Paeg011425	thioredoxin-like protein HCF164, chloroplastic-like	XP_003635085	Redox
>Paeg044337	Enzyme binding,tetrapyrrole binding	EOY04891	Pigments
>Paeg000010	ABC transporter I family member 19-like isoform 2	XP_004247242	Transport
>Paeg038144	mitochondrial carrier protein MTM1-like	XP_004231200	Transport
>Paeg007777	5'-3' exoribonuclease 3-like	XP_004238343	Nucleic
>Paeg011440	diacylglycerol acyltransferase	AEE37277	Lipids
>Paeg024926	Ethylene-responsive transcription factor 2	Q9LW50	Nucleic
>Paeg008789	AP2 domain-containing transcription factor	XP_002325046	Nucleic
>Paeg008455	tetratricopeptide repeat protein 4 homolog	XP_002269637	Uninformative
>Paeg030378	SET domain protein	XP_002312257	Protein
>Paeg044399	DNA primase small subunit-like	XP_002270595	Nucleic
>Paeg046136	Nucleotide-sugar transporter family protein	EOY15828	Transport
>Paeg002257	protein kinase 2B, chloroplastic-like	XP_004238776	Photosynthesis
>Paeg018746	glycosyl transferase	XP_002309550	Carbohydrate
>Paeg003266	Vacuolar sorting receptor 1 precursor, putative	XP_002528694	Transport
>Paeg058343	chaperone protein DnaJ-like	XP_002265060	Protein
>Paeg001829	50S ribosomal protein L10, chloroplastic	O80362	Protein
>Paeg014326	5'-methylthioadenosine/S-adenosylhomocysteine nucleosidase 1 isoform 1	EOX97776	Other
>Paeg007531	ubiquitin-protein ligase, putative	XP_002516741	Protein
>Paeg022174	mitochondrial substrate carrier family protein B-like	XP_003519368	Transport
>Paeg009125	nucleolar GTP-binding protein 1-like	XP_002285463	Protein
>Paeg036698	carboxyesterase 18	NP_197744	Protein
>Paeg059671	protein-s isoprenylcysteine O-methyltransferase, putative	XP_002531593	Protein
>Paeg003344	ankyrin repeat-containing protein, putative	XP_002509549	Protein
>Paeg045396	short chain alcohol dehydrogenase, putative	XP_002530513	Lipids
>Paeg058203	TRNA/rRNA methyltransferase family protein	EOY30651	Nucleic
>Paeg058372	S-methyl-5-thioribose kinase isoform 2	EOX98375	Cofactors
>Paeg009063	glycine-rich RNA-binding protein 2	XP_002274178	Nucleic
>Paeg061256	chloroplast alpha-glucan water dikinase, putative	XP_002518612	Carbohydrate
>Paeg042473	beta-amylase	AFO84078	Carbohydrate
>Paeg034467	cyclin dependent kinase A	BAE80323	Cell cycle
>Paeg010694	39S ribosomal protein L46, mitochondrial-like	XP_004247399	Protein
>Paeg009571	cytochrome oxidase subunit 2	ABV23661	Other
>Paeg010071	Mitogen-activated protein kinase	XP_003608100	Signal
>Paeg015217	Calcineurin-like metallo-phosphoesterase superfamily protein isoform 1	EOY14548	Signal
>Paeg019512	Reticulon family protein	EOX93081	Uninformative
>Paeg009026	GATA transcription factor, putative	XP_002531215	Nucleic
>Paeg058527	folate transporter 1, chloroplastic-like	XP_004232169	Transport
>Paeg059960	heavy metal ATPase	CCQ77797	Transport
>Paeg042530	monodehydroascorbate reductase	ABK32073	Redox
>Paeg041134	outer envelope protein 80, chloroplastic-like isoform 1	XP_004249210	Transport
>Paeg012476	isoamylase, putative	XP_002533079	Carbohydrate
>Paeg011108	zinc finger family protein, putative	AAT40530	Protein
>Paeg000196	soluble starch synthase 1, chloroplastic/amyloplastic-like	XP_004234971	Carbohydrate
>Paeg060636	cytochrome c	XP_002265266	Photosynthesis
>Paeg059240	transaldolase isoform 1	XP_003631434	Other
>Paeg009580	3-ketoacyl-CoA synthase 4-like	XP_004238271	Lipids
>Paeg048027	3-ketoacyl-CoA synthase 10	EOY30095	Lipids
>Paeg018732	RNA binding protein, putative	XP_002533678	Nucleic
>Paeg007086	putative amidase C869.01-like	XP_004231008	Other
>Paeg003045	putative bZIP transcription factor	ACI90291	Nucleic
>Paeg041277	heat shock protein 90-like	XP_004243554	Protein
>Paeg040054	4-amino-4-deoxychorismate lyase	NP_001234878	Protein
>Paeg041613	cleavage and polyadenylation specificity factor, putative	XP_002526000	Nucleic
>Paeg061371	Light-induced protein, chloroplastic	P80471	Photosynthesis
>Paeg008037	unknown	ACN34846	Photosynthesis
>Paeg061745	putative early light induced protein	AAO33591	Photosynthesis
>Paeg041291	acyl acyl-carrier-protein thioesterase type B	ACQ57189	Lipids
>Paeg055366	LSD1-like2	EOY12819	Nucleic
>Paeg010420	ADP-glucose pyrophosphorylase catalytic subunit	AAF66434	Carbohydrate
>Paeg026142	2-oxoglutarate/malate translocator, chloroplast precursor, putative	XP_002525819	Transport
>Paeg019940	ribulose-1,5-bisphosphate carboxylase/oxygenase small subunit	ACO35888	Photosynthesis
>Paeg011472	4-alpha-glucanotransferase, chloroplastic/amyloplastic-like	XP_004237445	Carbohydrate
>Paeg013012	arginine N-methyltransferase 2-like	XP_004238107	Protein
>Paeg018254	cyclophilin	AEM44784	Protein
>Paeg018892	UDP-glucose pyrophosphorylase	ACC62216	Lipids
>Paeg041117	aminopeptidase N-like	XP_004298814	Protein
>Paeg016278	dof zinc finger protein DOF3.4-like	XP_003632455	Nucleic
>Paeg061657	glutaredoxin	ABU96710	Redox
>Paeg011901	ADP-ribosylation factor-like A1A	EOY04367	Transport
>Paeg057771	translation elongation factor 1a	AAF63516	Protein
>Paeg041267	glucose-6-phosphate/phosphate translocator 1, chloroplastic-like isoform 2	XP_004244144	Transport
>Paeg000973	Cellulase containing protein, expressed	EOY16072	Other
>Paeg010538	Lipase class 3 family protein	EOX93780	Lipids
>Paeg042655	bifunctional epoxide hydrolase 2-like	XP_004240550	Other
>Paeg049350	SPX (SYG1/Pho81/XPR1) domain-containing protein / zinc finger (C3HC4-type RING finger)	EOY09669	Signal
>Paeg046971	pantothenate kinase 2-like	XP_002279079	Cofactors
>Paeg007534	major facilitator superfamily domain-containing protein 5-like	XP_004231904	Transport
>Paeg058544	coated vesicle membrane protein, putative	XP_002517064	Transport
>Paeg010085	Cell division cycle protein 48-related / CDC48-related isoform 3	EOY05011	Protein
>Paeg043676	Pterin-4-alpha-carbinolamine dehydratase	EOY27793	Other
>Paeg020434	cell cycle checkpoint control protein RAD9A	XP_002279397	Cell cycle
>Paeg015102	heat shock protein 70 (HSP70)-interacting protein, putative	XP_002513388	Nucleic
>Paeg011726	RabGAP/TBC domain-containing protein isoform 2	EOY31140	Signal
>Paeg026782	Unknown protein	AAM08745	Protein
>Paeg062204	Lysine decarboxylase family protein, putative	EOY29938	Other
>Paeg004496	Mitochondrial transcription termination factor family protein	EOX92445	Nucleic
>Paeg015098	protein Mpv17	XP_002284227	Uninformative
>Paeg016097	Hemolysin A, putative	XP_002527285	Nucleic
>Paeg042894	FGGY carbohydrate kinase domain-containing protein-like	XP_004242682	Carbohydrate
>Paeg015573	ATP synthase beta subunit, partial (chloroplast)	AGL73007	Photosynthesis
>Paeg003637	triacylglycerol lipase, putative	XP_002525127	Lipids
>Paeg064983	Chloroplast-targeted copper chaperone, putative	EOY07631	Transport
>Paeg060095	secretory carrier-associated membrane protein 3-like	XP_004248102	Transport
>Paeg001839	alpha-amylase	AFO84072	Carbohydrate
>Paeg054760	50S ribosomal protein L9, chloroplastic	Q6JJ61	Protein
>Paeg060767	30S ribosomal protein S20, chloroplastic-like	XP_004244249	Protein
>Paeg059466	50S ribosomal protein L28, chloroplastic	P30956	Protein
>Paeg016441	ATP synthase CF0 C chain (chloroplast)	BAH11228	Photosynthesis
>Paeg008458	ubiquinol-cytochrome c reductase complex chaperone CBP3 homolog	XP_004240764	Protein
>Paeg002982	DNA ligase IV	EOY32048	Nucleic
>Paeg041898	cytidine deaminase-like	XP_004242947	Nucleic
>Paeg058223	MRNA capping enzyme family protein isoform 2, partial	EOY12674	Nucleic
>Paeg009102	Aspartate aminotransferase isoform 1	EOX92177	Other
>Paeg017075	Forkhead-associated domain-containing protein, putative	EOY14908	Other
>Paeg007686	chromatin remodeling complex subunit	EPS69408	Nucleic
>Paeg058378	serine incorporator 3-like	XP_004241060	Lipids
>Paeg005344	mechanosensitive ion channel protein 10-like	XP_004245056	Signal
>Paeg000309	ribosome biogenesis protein TSR3 homolog	XP_004239718	Protein
>Paeg012220	histone acetyltransferase	XP_002322225	Protein
>Paeg059869	Non-intrinsic ABC protein 14	EOY02846	Other
>Paeg019366	outer envelope pore protein 37, chloroplastic-like	XP_004236894	Transport
>Paeg023341	Mitochondrial glycoprotein family protein, putative	EOY26012	Uninformative
>Paeg009636	ATP-dependent peptidases,nucleotide binding,serine-type endopeptidases,DNA helicases	EOY26966	Protein
>Paeg008312	uncharacterized RNA methyltransferase pc1998-like isoform 2	XP_004234000	Nucleic
>Paeg000115	DNA binding protein, putative	XP_002528587	Nucleic
>Paeg041169	MATH domain-containing protein At5g43560-like	XP_002284428	Other
>Paeg041593	Homeobox-leucine zipper family protein / lipid-binding START domain-containing protein isoform 1	EOY26899	No prediction
>Paeg025069	rhodanese-like domain-containing protein 7-like	XP_004235230	Signal
>Paeg006821	pre-mRNA-splicing factor CWC22 homolog	XP_004238595	Uninformative
>Paeg003494	serrate RNA effector molecule-like	XP_004295127	Nucleic
>Paeg043316	DNA-directed RNA polymerase III subunit RPC8-like	XP_002271507	Nucleic
>Paeg059854	probable ribosome-binding factor A, chloroplastic isoform 2	XP_003631582	Protein
>Paeg011215	mannan synthase	ACF33171	Other
>Paeg008215	putative coat protein	YP_001686788	Transport
>Paeg041274	DNA mismatch repair protein MSH2, putative	XP_002511977	Nucleic
>Paeg020977	protein-tyrosine kinase 2-beta-like	XP_004290754	Signal
>Paeg045168	ribonuclease P protein subunit p25-like protein-like	XP_004238382	Nucleic
>Paeg044073	Ureidoglycolate hydrolases	EOY18545	Other
>Paeg006763	golgin candidate 1-like	XP_004251630	Other
>Paeg055212	calmodulin binding protein, putative	XP_002533549	Other
>Paeg007673	BTB/POZ domain-containing protein NPY2-like	XP_004230705	Protein

## Sheet: Supplementary Data S1c
Comparative analysis of nucleus-encoded plastid-targeting proteins in Rafflesia cantleyi against photosynthetic and non-photosynthetic representatives reveals orthologous systems with potentially divergent functions
Siuk-Mun Ng, Xin-Wei Lee, Mohd-Noor Mat-Isa, Mohd Afiq Aizat-Juhari, Jumaat Haji Adam, Rahmah Mohamed, Kiew-Lian Wan, Mohd Firdaus-Raih
Supplementary Dataset S1c. List of putative nucleus-encoded plastid-targeting proteins in Arabidopsis thaliana. Putative nucleus-encoded plastid-targeting proteins with a predicted transit peptide are presented. Each protein is assigned an identity tag following sequence assembly, accession number and annotated to a functional class.
Transcript ID	Description	Accession number	MapMan functional class
>Atha017099	phenylalanyl-tRNA synthetase	NP_567061	Protein
>Atha032246	alanyl-tRNA synthetase	NP_680210	Protein
>Atha005903	aspartyl-tRNA synthetase	NP_194417	Protein
>Atha003737	putative glycyl tRNA synthetase	AAK92832	Protein
>Atha001025	prolyl-tRNA synthetase	NP_191771	Protein
>Atha018239	Similar to seryl-tRNA synthetase	AAC17621	Protein
>Atha010703	threonyl-tRNA synthetase	CAA74705	Protein
>Atha014852	asparaginyl-tRNA synthetase, cytoplasmic 1	NP_200479	Protein
>Atha011555	histidyl-tRNA synthetase	NP_186925	Protein
>Atha004211	Lysyl-tRNA synthetase, class II	NP_187958	Protein
>Atha003248	ascorbate peroxidase 4	NP_192640	Redox
>Atha002423	glycerol-3-phosphate acyltransferase	NP_174499	Lipids
>Atha001812	heme oxygenase 2	NP_180223	Pigments
>Atha005495	2Fe-2S iron-sulfur cluster binding domain-containing protein	NP_567899	Cofactors
>Atha036415	ferredoxin--NADP+ reductase	NP_849734	Photosynthesis
>Atha014791	photosystem I P700 chlorophyll a apoprotein A2	YP_358577	Nucleic
>Atha008042	protein THYLAKOID FORMATION 1	NP_565491	Cell cycle
>Atha002759	LL-diaminopimelate aminotransferase	NP_567934	Other
>Atha016867	oxygen-evolving enhancer protein 1-1	NP_201458	Photosynthesis
>Atha001786	pyruvate dehydrogenase E2 component	NP_174703	Lipids
>Atha009433	magnesium chelatase subunit I	NP_199405	Pigments
>Atha010465	phosphoribulokinase/uridine kinase-like protein	NP_173944	Photosynthesis
>Atha001190	uroporphyrinogen decarboxylase 1	NP_566495	Pigments
>Atha000984	ATP-dependent Clp protease proteolytic subunit-related protein 1	NP_564560	Protein
>Atha001034	UDP-D-glucuronate 4-epimerase 1	NP_194773	Redox
>Atha001380	thylakoid membrane phosphoprotein	NP_566086	Photosynthesis
>Atha000735	FKBP-like peptidyl-prolyl cis-trans isomerase family protein	NP_567750	Protein
>Atha002202	Peptidyl-prolyl cis-trans isomerase CYP21-3	NP_182254	Protein
>Atha000518	photosystem II Psb27 protein	NP_563687	Photosynthesis
>Atha010150	thylakoid lumenal protein	NP_851183	Uninformative
>Atha003098	early-responsive to dehydration stress-related protein	NP_192343	No prediction
>Atha000347	Pollen Ole e 1 allergen and extensin family protein	NP_196818	Uninformative
>Atha008176	aquaporin TIP1-2	NP_189283	Uninformative
>Atha009062	translocon at inner membrane of chloroplasts 21	NP_565372	Transport
>Atha011718	protein SHORT-ROOT	NP_195480	Pigments
>Atha002342	aldo/keto reductase-like protein	BAB09734	Other
>Atha003305	zeaxanthin epoxidase (ZEP) (ABA1)	NP_851285	Other
>Atha000718	phytoene dehydrogenase	NP_193157	Pigments
>Atha028585	FAD-dependent oxidoreductase	NP_974906	Redox
>Atha019398	Pyridoxamine 5'-phosphate oxidase-like protein	NP_175567	Redox
>Atha001201	OTU-like cysteine type protease	NP_973544	Protein
>Atha032919	protein phosphatase 2C-like protein	CAB96829	Signal
>Atha022468	putative DEAD/DEAH box RNA helicase	AAO42134	Nucleic
>Atha009064	Inositol monophosphatase - like protein	BAD44393	Carbohydrate
>Atha000460	lysine-ketoglutarate reductase/saccharopine dehydrogenase bifunctional enzyme	NP_567914	Redox
>Atha019795	serine/threonine-protein kinase SRK2A	NP_172563	Signal
>Atha005383	tRNA/rRNA methyltransferase (SpoU)-like protein	NP_849992	Protein
>Atha004391	SOUL heme-binding protein	NP_173153	Redox
>Atha007004	disulfide isomerase like protein	BAD94313	Redox
>Atha000584	ABC transporter D family member 2	NP_175837	Signal
>Atha020384	integral membrane protein, putative	AAM20595	Uninformative
>Atha000825	CAAX amino terminal protease family protein	XP_002864700	Protein
>Atha008614	cell division protease ftsH-1	NP_564563	Protein
>Atha008466	cytochrome b6-f complex iron-sulfur subunit	NP_192237	Photosynthesis
>Atha000828	chlorophyll synthase	NP_190750	Pigments
>Atha002597	tocopherol cyclase	NP_567906	Pigments
>Atha018056	rubredoxin-like protein	NP_175852	Redox
>Atha013444	potassium transporter 2	NP_565936	Transport
>Atha032839	dynamin-related protein 1B	NP_191735	Cell cycle
>Atha010464	uroporphyrinogen III synthase	CAC85287	Pigments
>Atha000572	putative phosphate/phosphoenolpyruvate translocator protein	NP_180122	Transport
>Atha015288	Monogalactosyldiacylglycerol synthase 2	NP_568394	Lipids
>Atha013262	chloride channel protein CLC-c	NP_199800	Transport
>Atha003139	malate dehydrogenase	NP_190336	Other
>Atha001625	haloacid dehalogenase-like hydrolase	NP_566385	Other
>Atha002009	phosphoglycerate mutase-like protein	NP_191604	Other
>Atha010943	S-adenosylmethionine-dependent methyltransferase domain-containing protein	NP_173750	Lipids
>Atha042464	putative ERD4 protein	NP_172660	Other
>Atha008608	glutathione S-transferase	NP_189966	Redox
>Atha005249	homogentisate solanesyltransferase	NP_001078138	Pigments
>Atha029682	alpha/beta-hydrolase domain-containing protein	NP_174694	Other
>Atha005927	SNARE associated Golgi protein family	NP_564182	Transport
>Atha008570	15-cis-zeta-carotene isomerase	NP_001117264	Pigments
>Atha000985	solute carrier family 25 member 17	NP_181526	Transport
>Atha010940	ribulose-bisphosphate carboxylase-lysine N-methyltransferase	NP_172856	Protein
>Atha007689	RHOMBOID-like protein 12	NP_564058	Protein
>Atha000121	UDP-D-glucose/UDP-D-galactose 4-epimerase 1	NP_172738	Redox
>Atha009691	complex 1-LYR domain-containing protein	NP_567133	Other
>Atha005970	Regulator of nonsense transcripts 1-like protein	NP_199512	Nucleic
>Atha000711	carotenoid cleavage dioxygenase 1	NP_191911	Pigments
>Atha000154	putative beta-1,3-galactosyltransferase 16	NP_566284	Lipids
>Atha007518	enhanced disease susceptibility 1 protein	NP_001030829	Transport
>Atha000919	chlorophyll A-B binding, early light-inducible protein	NP_188923	Photosynthesis
>Atha007971	photosystem I light harvesting complex protein	NP_191706	Photosynthesis
>Atha028406	ribose-phosphate pyrophosphokinase 1	NP_001031487	Other
>Atha003192	thioredoxin-like protein	NP_973876	Redox
>Atha004099	tetrapyrrole-binding protein	NP_191499	Pigments
>Atha000587	chloroplast stem-loop binding protein-41	NP_191873	Nucleic
>Atha002909	RNA binding protein	NP_172405	Nucleic
>Atha025706	putative cyclin delta-3	NP_001190908	Other
>Atha011434	RING/FYVE/PHD zinc finger domain-containing protein	NP_178053	Nucleic
>Atha008454	3-hydroxyisobutyryl-CoA hydrolase 1	NP_201395	Lipids
>Atha013810	esterase/lipase/thioesterase family protein	NP_191078	Lipids
>Atha006966	nucleoside-diphosphate-sugar epimerase domain-containing protein	NP_564095	Transport
>Atha006953	putative mitochondrial carrier protein	AAD21477	Transport
>Atha025495	putative 3'-5' exoribonuclease, 3' partial; 3320-1	AAG51632	Nucleic
>Atha016145	phospholipid:diacylglycerol acyltransferase 1	NP_196868	Lipids
>Atha009938	ethylene-responsive transcription factor RAP2-12	NP_175794	Nucleic
>Atha035454	AP2 domain containing protein RAP2.1	AAC49767	Nucleic
>Atha000054	Violaxanthin de-epoxidase	NP_172331	Pigments
>Atha011665	ABC1 family protein	XP_002869329	Lipids
>Atha000111	putative plastid-lipid-associated protein 2	NP_193955	Other
>Atha039222	B-box type zinc finger-containing protein	NP_195618	Nucleic
>Atha015947	golgi nucleotide sugar transporter 4	NP_197498	Transport
>Atha040763	protein shoot gravitropism 2 (SGR2)	NP_174433	Signal
>Atha002920	ATP-dependent Clp protease proteolytic subunit 1	P56772	Protein
>Atha002441	Putative glycosyl transferase	AAG10823	Carbohydrate
>Atha011162	vacuolar sorting receptor homolog	AAB72112	Transport
>Atha001016	chloroplast processing enzyme	AAC39482	Protein
>Atha010050	chaperone protein dnaJ-like protein	NP_196231	Protein
>Atha018496	ferredoxin/thioredoxin reductase subunit A (variable subunit) 2	NP_568195	Redox
>Atha007151	Ribosomal protein L10 family protein	NP_196855	Protein
>Atha039835	5'-methylthioadenosine nucleosidase	NP_195210	Other
>Atha001159	ubiquitin-protein ligase 1	AAF36454	Protein
>Atha004653	Mitochondrial substrate carrier family protein	NP_199028	Transport
>Atha009512	RimM-like 16S rRNA processing protein	NP_568663	Nucleic
>Atha017124	cytochrome c biogenesis protein CCS1	NP_564544	Cofactors
>Atha003336	GTP-binding protein LepA	NP_196482	Protein
>Atha003925	putative nucleolar GTP-binding protein 1	NP_175505	Protein
>Atha010298	ubiquitin-like domain-containing CTD phosphatase	NP_849320	Protein
>Atha006650	carboxyesterase 17	NP_197112	Protein
>Atha001528	ankyrin repeat domain-containing protein 2	NP_195270	Protein
>Atha000051	chlorophyll(ide) b reductase	NP_567400	Pigments
>Atha036868	short-chain dehydrogenase/reductase family protein	XP_002882323	Lipids
>Atha022746	tRNA/rRNA methyltransferase (SpoU) family protein	NP_197043	Nucleic
>Atha008568	Protein phosphatase 2A, regulatory subunit PR55	NP_849681	Signal
>Atha002381	FAD/NAD(P)-binding oxidoreductase	NP_563963	Redox
>Atha010534	S-methyl-5-thioribose kinase	NP_564555	Cofactors
>Atha000009	glycine-rich RNA-binding protein 2	NP_849377	Nucleic
>Atha015600	lysophosphatidyl acyltransferase 2	NP_567052	Lipids
>Atha016868	photosystem I subunit O	NP_563815	Photosynthesis
>Atha007282	beta-amylase	NP_001032014	Carbohydrate
>Atha002152	Vesicle-associated membrane protein 724	O23429	Transport
>Atha003590	cyclin-dependent kinase B2-1	NP_177780	Cell cycle
>Atha004268	histone-binding protein RBBP4	NP_179269	Protein
>Atha003639	mitochondrial ribosomal protein L51/S25/CI-B8 family protein	NP_191524	Protein
>Atha003499	Polyketide cyclase / dehydrase and lipid transport protein	NP_849282	Transport
>Atha002743	mitogen-activated protein kinase 2	NP_564746	Signal
>Atha020656	peptidase M16 family protein	XP_002881797	Protein
>Atha017517	reticulon-like protein	NP_001154345	Uninformative
>Atha001997	GTP cyclohydrolase-2	NP_201235	Cofactors
>Atha000850	GATA transcription factor 1	NP_189047	Nucleic
>Atha030865	oxygen evolving enhancer 3 family protein	XP_002884281	Photosynthesis
>Atha001037	PsbP-like protein 1	NP_191093	Photosynthesis
>Atha024201	folate transporter	CAH65737	Transport
>Atha013373	sec-independent protein translocase protein TatA	NP_198227	Transport
>Atha009123	chloroplast heavy metal P-type ATPase precursor	AAY34978	Transport
>Atha013911	thioredoxin X	NP_564566	Redox
>Atha004018	Monodehydroascorbate reductase	NP_849839	Redox
>Atha004159	outer envelope protein	NP_568378	Transport
>Atha000222	ATP synthase CF1 epsilon subunit	NP_051065	Other
>Atha004065	tRNA dimethylallyltransferase 9	NP_568390	Nucleic
>Atha007047	putative isoamylase	AAM98123	Carbohydrate
>Atha015399	pullulanase-like protein (starch debranching enzyme)	AAO00771	Carbohydrate
>Atha032105	RNA-binding S4 domain-containing protein	NP_564622	Nucleic
>Atha042292	DNA mismatch repair protein MutS2	NP_001185315	Nucleic
>Atha002119	calcineurin-like phosphoesterase domain-containing protein	NP_192917	Signal
>Atha017027	Putative serine esterase family protein	NP_564732	Uninformative
>Atha012684	PLATZ transcription factor domain-containing protein	NP_565135	Nucleic
>Atha004337	starch synthase 2	NP_186767	Carbohydrate
>Atha010294	cytochrome c-2	NP_192742	Photosynthesis
>Atha004952	transaldolase	NP_196846	Other
>Atha002415	glutamate-cysteine ligase	NP_194041	Redox
>Atha002861	3-ketoacyl-CoA synthase 6	NP_177020	Lipids
>Atha000240	RNA binding protein	NP_181459	Nucleic
>Atha005354	phosphoglucan, water dikinase	NP_001119280	Carbohydrate
>Atha041062	Amidase family protein	NP_196353	Other
>Atha014193	bZIP transcription factor-like protein	NP_568508	Nucleic
>Atha024595	shikimate kinase like 2	NP_565805	Other
>Atha000519	malate dehydrogenase (oxaloacetate-decarboxylating)(NADP+)	NP_197960	Other
>Atha000616	putative heat shock protein 90	AAL49788	Protein
>Atha011529	mitochondrial import receptor subunit TOM20-2	NP_174059	Transport
>Atha003454	hydroxyproline-rich glycoprotein family protein	NP_197165	Transport
>Atha007410	cleavage and polyadenylation specificity factor subunit 3-I	NP_176297	Nucleic
>Atha012063	protein TOC75-3	NP_190258	Transport
>Atha001656	Glucose-6-phosphate/phosphate translocator-like protein	NP_851138	Transport
>Atha016819	fatty acyl-ACP thioesterases B	NP_172327	Lipids
>Atha044896	protein LSD1-like 3	NP_193364	Nucleic
>Atha004841	glucose-1-phosphate adenylyltransferase large subunit 2	NP_174089	Carbohydrate
>Atha013300	dicarboxylate transporter 1	NP_568283	Transport
>Atha000598	photosystem I reaction center subunit III	NP_174418	Photosynthesis
>Atha020449	putative photosystem I reaction center subunit II precursor	AAM66066	Photosynthesis
>Atha026926	photosystem I reaction center subunit XI	ACG24344	Photosynthesis
>Atha003329	Chloroplast-targeted copper chaperone protein	NP_001030852	Pigments
>Atha022885	4-alpha-glucanotransferase-like protein	NP_201291	Carbohydrate
>Atha016908	photosystem I reaction center subunit IV B	NP_179616	Photosynthesis
>Atha000476	photosystem I reaction center subunit psaK	NP_174327	Photosynthesis
>Atha029203	chlorophyll a oxygenase	AAD54323	Pigments
>Atha008301	protein arginine N-methyltransferase 1	NP_194680	Protein
>Atha019174	DNA-damage-repair/toleration protein DRT111	NP_174336	Nucleic
>Atha019755	putative cysteine proteinase	NP_566901	Transport
>Atha000282	protein-tyrosine sulfotransferase	NP_563804	Protein
>Atha018225	HSP20-like chaperone	NP_175807	No prediction
>Atha000613	photosystem I reaction center subunit N	NP_201209	Photosynthesis
>Atha028867	UDP-glucose pyrophosphorylase 3	NP_567031	Lipids
>Atha010083	aminopeptidase	XP_002884508	Protein
>Atha015619	Acid phosphatase/vanadium-dependent haloperoxidase-related protein	NP_567117	Other
>Atha005242	Phosphatidic acid phosphatase (PAP2) family protein	NP_566602	Other
>Atha011679	putative DOF zinc finger protein	AAM62856	Nucleic
>Atha009176	Glutaredoxin family protein	NP_196885	Redox
>Atha005004	putative ADP-ribosylation factor GTPase-activating protein AGD9	NP_199487	Transport
>Atha019014	putative translation elongation factor 2EF1A / eIF-2-gamma	NP_196625	Protein
>Atha000085	Cellulase (glycosyl hydrolase family 5) protein	NP_189245	Other
>Atha009019	GDSL-motif lipase/hydrolase-like protein	AAM63021	Lipids
>Atha000574	glycine hydroxymethyltransferase	NP_195506	Protein
>Atha008743	putative epoxide hydrolase	NP_567228	Other
>Atha009963	SPX domain-containing protein 2	NP_180234	Signal
>Atha004075	pantothenate kinase 2	NP_194945	Cofactors
>Atha004827	major facilitator protein	NP_188239	Transport
>Atha001704	cell division control protein 48-A	NP_187595	Protein
>Atha008528	meprin and TRAF homology domain-containing protein	NP_564849	Other
>Atha000554	heat shock protein 70-2	NP_199802	Nucleic
>Atha004160	RabGAP/TBC domain-containing protein	NP_200071	Signal
>Atha015694	Endonuclease/exonuclease/phosphatase family protein	NP_181918	Nucleic
>Atha019160	F-box protein 7	NP_564150	Protein
>Atha029940	putative lysine decarboxylase	NP_564577	Other
>Atha005493	Mitochondrial transcription termination factor family protein	NP_192700	Nucleic
>Atha008712	rhodanese/Cell cycle control phosphatase-like protein	NP_191537	Cell cycle
>Atha012740	transcriptional regulator family protein	NP_564324	Nucleic
>Atha022978	Peroxisomal membrane 22 kDa (Mpv17/PMP22) family protein	NP_189100	Uninformative
>Atha004949	synechocystis YCF37-like protein	NP_565556	Protein
>Atha000297	putative hemolysin	NP_566765	Nucleic
>Atha002705	pfkB-like carbohydrate kinase family protein	NP_567780	Carbohydrate
>Atha007196	triacylglycerol lipase SDP1	NP_196024	Lipids
>Atha000911	secretory carrier-associated membrane protein 4	NP_174485	Transport
>Atha008098	mitochondrial import inner membrane translocase subunit Tim9	NP_190240	Transport
>Atha001793	alpha-amylase-like 3	NP_564977	Carbohydrate
>Atha003858	50S ribosomal protein L9	NP_190075	Protein
>Atha016829	Plastocyanin major isoform	NP_173459	Photosynthesis
>Atha027215	30S ribosomal protein S20	NP_188137	Protein
>Atha005184	high-affinity nickel-transport family protein	NP_567976	Transport
>Atha024895	60S ribosomal protein L28-1	NP_179563	Protein
>Atha019055	ARC6H-like protein	NP_001030725	Cell cycle
>Atha002625	translocase of chloroplast 159	NP_567242	Transport
>Atha001597	cytidine deaminase 1	NP_179547	Nucleic
>Atha023652	8-amino-7-oxononanoate synthase	NP_974731	Cofactors
>Atha006587	mRNA capping enzyme family protein	NP_195749	Nucleic
>Atha002105	aspartate aminotransferase	NP_180654	Other
>Atha000454	elongation factor Ts family protein	NP_567820	Protein
>Atha011774	rhomboid-related intramembrane serine protease-like protein	NP_198667	Protein
>Atha018049	Forkhead-associated (FHA) domain-containing protein	NP_566998	Other
>Atha027383	protein chromatin remodeling 24	NP_201200	Nucleic
>Atha011721	SET domain-containing protein	NP_191068	Protein
>Atha032746	MLO-like protein 1	NP_192169	Signal
>Atha017423	ribosome production factor 2-like protein	NP_566734	Protein
>Atha005032	histone acetyltransferase	AAM70417	Protein
>Atha038953	ABC transporter I family member 11	NP_196914	Other
>Atha017640	putative sucrose-phosphatase 3b	NP_566964	Carbohydrate
>Atha001099	PRT1	AAM64697	Protein
>Atha005223	Mitochondrial glycoprotein family protein	NP_195825	Uninformative
>Atha004374	long-chain acyl-CoA synthetase 6	NP_566265	Lipids
>Atha016320	cell division protease ftsH-9	NP_568892	Protein
>Atha003375	putative DNA binding protein	AAF27433	Nucleic
>Atha015227	BTB-POZ and math domain-containing protein	NP_197600	Other
>Atha000933	lipid-binding START domain-containing protein	NP_850573	No prediction
>Atha000577	thylakoid rhodanese-like protein	NP_567209	Signal
>Atha001917	dienelactone hydrolase family protein	NP_566732	Other
>Atha004723	Pre-mRNA-splicing factor SLU7-B	NP_568017	Uninformative
>Atha005259	serrate RNA effector molecule	NP_565635	Nucleic
>Atha034702	DNA-directed RNA polymerase III subunit C2	NP_199327	Nucleic
>Atha014814	ribosome-binding factor A	NP_195199	Protein
>Atha000678	phosphoglycerate mutase-like protein	NP_179320	Other
>Atha002878	Probable mannan synthase 1	Q84W54	Other
>Atha007624	ACT-like protein tyrosine kinase family protein	NP_568041	Signal
>Atha014534	Ribonuclease P protein subunit P38-like protein	NP_200114	Nucleic
>Atha013114	ureidoglycolate hydrolase	NP_565826	Other
>Atha019785	N2,N2-dimethylguanosine tRNA methyltransferase	NP_197085	Nucleic
>Atha002013	golgin candidate 5	NP_178101	Other
>Atha009798	calmodulin binding protein-like protein	NP_201063	Other
>Atha012023	BTB and TAZ domain protein 1	NP_201121	Protein
