# Supplementary material for: Comparative analysis of nucleus-encoded plastid-targeting proteins in Rafflesia cantleyi against photosynthetic and non-photosynthetic representatives reveals orthologous systems with potentially divergent functions
Source: Sci Rep. 2018 Nov 22;8:17258. doi: 10.1038/s41598-018-35173-1 (PMC6250676; doi:10.1038/s41598-018-35173-1)
Supplement: Supplementary file 3 — Supplementary Dataset S1 [file 41598_2018_35173_MOESM3_ESM.xlsx]

## Sheet: Supplementary Data S2a
Comparative analysis of nucleus-encoded plastid-targeting proteins in Rafflesia cantleyi against photosynthetic and non-photosynthetic representatives reveals orthologous systems with potentially divergent functions
Siuk-Mun Ng, Xin-Wei Lee, Mohd-Noor Mat-Isa, Mohd Afiq Aizat-Juhari, Jumaat Haji Adam, Rahmah Mohamed, Kiew-Lian Wan, Mohd Firdaus-Raih
Supplementary Dataset S2a. List of putative nucleus-encoded plastid-targeting proteins in Rafflesia cantleyi. Putative nucleus-encoded plastid-targeting proteins with a predicted transit peptide and are targeted to the chloroplast are presented. Each protein is assigned an identity tag following sequence assembly, accession number and annotated to a functional class.
Transcript ID	Description	Accession number	MapMan functional class
>Rcan006461	universal stress protein A-like protein	XP_002277349	Uninformative
>Rcan004929	stearoyl-acyl-carrier-protein 9 desaturase, chloroplastic	XP_002274708	Lipids
>Rcan015316	acyl-CoA thioesterase, putative	XP_002520431	Lipids
>Rcan000018	histone H3	NP_001078516	Protein
>Rcan002494	Riboflavin synthase alpha chain, putative	XP_002517920	Cofactors
>Rcan015077	GATA transcription factor, putative	XP_002531215	Nucleic
>Rcan006266	rubisco subunit binding-protein beta subunit, rubb, putative	XP_002523404	Photosynthesis
>Rcan006657	arf gtpase-activating protein, putative	XP_002527677	Transport
>Rcan001967	aspartate aminotransferase, putative	XP_002528972	Other
>Rcan002057	calmodulin binding protein, putative	XP_002529980	Other

## Sheet: Supplementary Data S2b
Comparative analysis of nucleus-encoded plastid-targeting proteins in Rafflesia cantleyi against photosynthetic and non-photosynthetic representatives reveals orthologous systems with potentially divergent functions
Siuk-Mun Ng, Xin-Wei Lee, Mohd-Noor Mat-Isa, Mohd Afiq Aizat-Juhari, Jumaat Haji Adam, Rahmah Mohamed, Kiew-Lian Wan, Mohd Firdaus-Raih
Supplementary Dataset S2b. List of putative nucleus-encoded plastid-targeting proteins in Phelipanche aegyptiaca. Putative nucleus-encoded plastid-targeting proteins with a predicted transit peptide and are targeted to the chloroplast are presented. Each protein is assigned an identity tag following sequence assembly, accession number and annotated to a functional class.
Transcript ID	Description	Accession number	MapMan functional class
>Paeg041995	lysyl-tRNA synthetase-like	XP_002279658	Protein
>Paeg043193	Integral membrane Yip1 family protein	EOY26361	Uninformative
>Paeg013588	putative CAAX amino terminal protease	ABO92979	Protein
>Paeg058659	ATP-dependent zinc metalloprotease FTSH 11, chloroplastic/mitochondrial-like	XP_004234177	Protein
>Paeg022570	protochlorophyllide reductase, chloroplastic-like	XP_002284769	Pigments
>Paeg008570	phosphate/phosphoenolpyruvate translocator precursor	AAB40648	Transport
>Paeg059437	15-cis-zeta-carotene isomerase, chloroplastic-like isoform 1	XP_004252966	Pigments
>Paeg058169	RHOMBOID-like protein 15	EOY09641	Protein
>Paeg011425	thioredoxin-like protein HCF164, chloroplastic-like	XP_003635085	Redox
>Paeg044337	Enzyme binding,tetrapyrrole binding	EOY04891	Pigments
>Paeg003344	ankyrin repeat-containing protein, putative	XP_002509549	Protein
>Paeg009063	glycine-rich RNA-binding protein 2	XP_002274178	Nucleic
>Paeg041291	acyl acyl-carrier-protein thioesterase type B	ACQ57189	Lipids
>Paeg041267	glucose-6-phosphate/phosphate translocator 1, chloroplastic-like isoform 2	XP_004244144	Transport
>Paeg026782	Unknown protein	AAM08745	Protein
>Paeg016097	Hemolysin A, putative	XP_002527285	Nucleic
>Paeg060767	30S ribosomal protein S20, chloroplastic-like	XP_004244249	Protein
>Paeg009102	Aspartate aminotransferase isoform 1	EOX92177	Other
>Paeg059854	probable ribosome-binding factor A, chloroplastic isoform 2	XP_003631582	Protein

## Sheet: Supplementary Data S2c
Comparative analysis of nucleus-encoded plastid-targeting proteins in Rafflesia cantleyi against photosynthetic and non-photosynthetic representatives reveals orthologous systems with potentially divergent functions
Siuk-Mun Ng, Xin-Wei Lee, Mohd-Noor Mat-Isa, Mohd Afiq Aizat-Juhari, Jumaat Haji Adam, Rahmah Mohamed, Kiew-Lian Wan, Mohd Firdaus-Raih
Supplementary Dataset S2c. List of putative nucleus-encoded plastid-targeting proteins in Arabidopsis thaliana. Putative nucleus-encoded plastid-targeting proteins with a predicted transit peptide and are targeted to the chloroplast are presented. Each protein is assigned an identity tag following sequence assembly, accession number and annotated to a functional class.
Transcript ID	Description	Accession number	MapMan functional class
>Atha017099	phenylalanyl-tRNA synthetase	NP_567061	Protein
>Atha010703	threonyl-tRNA synthetase	CAA74705	Protein
>Atha003248	ascorbate peroxidase 4	NP_192640	Redox
>Atha005495	2Fe-2S iron-sulfur cluster binding domain-containing protein	NP_567899	Cofactors
>Atha008042	protein THYLAKOID FORMATION 1	NP_565491	Cell cycle
>Atha002759	LL-diaminopimelate aminotransferase	NP_567934	Other
>Atha001380	thylakoid membrane phosphoprotein	NP_566086	Photosynthesis
>Atha000518	photosystem II Psb27 protein	NP_563687	Photosynthesis
>Atha010150	thylakoid lumenal protein	NP_851183	Uninformative
>Atha009062	translocon at inner membrane of chloroplasts 21	NP_565372	Transport
>Atha003305	zeaxanthin epoxidase (ZEP) (ABA1)	NP_851285	Other
>Atha008614	cell division protease ftsH-1	NP_564563	Protein
>Atha008466	cytochrome b6-f complex iron-sulfur subunit	NP_192237	Photosynthesis
>Atha000828	chlorophyll synthase	NP_190750	Pigments
>Atha002597	tocopherol cyclase	NP_567906	Pigments
>Atha018056	rubredoxin-like protein	NP_175852	Redox
>Atha003139	malate dehydrogenase	NP_190336	Other
>Atha001625	haloacid dehalogenase-like hydrolase	NP_566385	Other
>Atha005249	homogentisate solanesyltransferase	NP_001078138	Pigments
>Atha005927	SNARE associated Golgi protein family	NP_564182	Transport
>Atha000919	chlorophyll A-B binding, early light-inducible protein	NP_188923	Photosynthesis
>Atha007971	photosystem I light harvesting complex protein	NP_191706	Photosynthesis
>Atha004099	tetrapyrrole-binding protein	NP_191499	Pigments
>Atha000587	chloroplast stem-loop binding protein-41	NP_191873	Nucleic
>Atha002909	RNA binding protein	NP_172405	Nucleic
>Atha000111	putative plastid-lipid-associated protein 2	NP_193955	Other
>Atha001016	chloroplast processing enzyme	AAC39482	Protein
>Atha010050	chaperone protein dnaJ-like protein	NP_196231	Protein
>Atha007151	Ribosomal protein L10 family protein	NP_196855	Protein
>Atha009512	RimM-like 16S rRNA processing protein	NP_568663	Nucleic
>Atha003336	GTP-binding protein LepA	NP_196482	Protein
>Atha001528	ankyrin repeat domain-containing protein 2	NP_195270	Protein
>Atha002381	FAD/NAD(P)-binding oxidoreductase	NP_563963	Redox
>Atha001037	PsbP-like protein 1	NP_191093	Photosynthesis
>Atha013373	sec-independent protein translocase protein TatA	NP_198227	Transport
>Atha013911	thioredoxin X	NP_564566	Redox
>Atha004952	transaldolase	NP_196846	Other
>Atha002415	glutamate-cysteine ligase	NP_194041	Redox
>Atha024595	shikimate kinase like 2	NP_565805	Other
>Atha000919	chlorophyll A-B binding, early light-inducible protein	NP_188923	Photosynthesis
>Atha012063	protein TOC75-3	NP_190258	Transport
>Atha016819	fatty acyl-ACP thioesterases B	NP_172327	Lipids
>Atha020449	putative photosystem I reaction center subunit II precursor	AAM66066	Photosynthesis
>Atha026926	photosystem I reaction center subunit XI	ACG24344	Photosynthesis
>Atha016908	photosystem I reaction center subunit IV B	NP_179616	Photosynthesis
>Atha005004	putative ADP-ribosylation factor GTPase-activating protein AGD9	NP_199487	Transport
>Atha001704	cell division control protein 48-A	NP_187595	Protein
>Atha004949	synechocystis YCF37-like protein	NP_565556	Protein
>Atha002705	pfkB-like carbohydrate kinase family protein	NP_567780	Carbohydrate
>Atha001793	alpha-amylase-like 3	NP_564977	Carbohydrate
>Atha016829	Plastocyanin major isoform	NP_173459	Photosynthesis
>Atha027215	30S ribosomal protein S20	NP_188137	Protein
>Atha005184	high-affinity nickel-transport family protein	NP_567976	Transport
>Atha000454	elongation factor Ts family protein	NP_567820	Protein
>Atha018049	Forkhead-associated (FHA) domain-containing protein	NP_566998	Other
>Atha005223	Mitochondrial glycoprotein family protein	NP_195825	Uninformative
>Atha004374	long-chain acyl-CoA synthetase 6	NP_566265	Lipids
